# Supplementary material for: Detection of Cases of Noncompliance to Drug Treatment in Patient Forum Posts: Topic Model Approach
Source: J Med Internet Res. 2018 Mar 14;20(3):e85. doi: 10.2196/jmir.9222 (PMC5874436; doi:10.2196/jmir.9222)
Supplement: Multimedia Appendix 1 [file jmir_v20i3e85_app1.xlsx]

## Sheet: Topics_Escitalopram
Topic	Topic’s label	Topics characteristics words	Number of significantly associated messages	Proportion to the total corpus (%)
1	General themes	nothing, fear, times, come, know, life, do, more, can, thing, done, say, really, continue, succeed	451	12.36
2	Prescription	doctor, good luck, luck, good, prescribe, doctor has, say, shrink, medication, has prescribed, life, has said, all, take, depend	297	8.14
5	Anxiety, panic attacks	anxiety, crisis, morning, evening, anxiety crisis, Xanax, big, taking, day, sleep, yesterday, panic, day, since, nausea	285	7.81
3	Day-to-day condition	bad, day, good, night, hurt to, kisses, great, nig, all, daughter, post, because of, at last, black, sleep	266	7.29
7	Patients experiences	since, thanks, under, take, know, take since, months, since months, answer, since years, would love, under since, Celexa, know if, progress	225	6.17
9	Weights gains	two ,weight, gain, other, effexor, walk, antidepressant, depress, differ, medication, loose, weight gain, prozac, thing, kilo	218	5.97
4	Interruption	stop, month, during, months, take, treatment, follow, year, begin, half, since, following, new, felt, several	216	5.92
6	Condition improvement	better, doing okay, good, go, a lot, hope, see, help, say, get, get better, count, feels good, give, shrink	206	5.65
10	Adverse effects	effect, side, side effect, none, medication, no effect, phobia, a lot, leave, libido, social, less, negative, effect anymore, apart from	199	5.45
11	Dosage modifications	[dosemilligrammes], at [dosemilligrammes], dose, trouble, increase, anxiety, take [dosemilligrammes], [dosemilligrammes] day, during, decrease ,Temesta, weaning, [dosemilligrammes] at, [dosemilligrammes] since, day	187	5.12
8	Activities	begin, some, begin to, again, before, time, help, need, think, big, week, question, several days, go out, physical	167	4.58
12	Treatment effects	small, weeks, time, positive, beginning, how many, good evening, side, rather, end, pains, how long, feel, head, sleep	100	2.74
13	Duration of treatment	days, today, has been, people, since day, always, anti, pass, again, handle, depressant, ask if, antidepressant, at days, days at	93	2.55

## Sheet: Topics_Aripiprazole
Topic	Topic’s label	Topics characteristics words	Number of significantly associated messages	Proportion to the total corpus (%)
4	Interruption	effect, adverse, adverse effect, weight, stop, gain, kilo, weight gain, taper, loose, have stop, medication, losse weight, less, take again	265	12.25
2	Patient experience (testimonies)	small, life, envy, Zyprexa, really, time, more, know, enough, feeling, night, know if, time, live, hard	253	11.7
1	General themes 1	shrink, anxiety, thing, can, cause, see, other, doctor, think, because of, need, when, crisis, shrink has, problem	246	11.4
6	Treatment duration	day, week, month, two, during, today, first, stop, somebody, Xanax, three, new, shrink, last, times	218	10.1
5	Various social interactions	say, good, forum, luck, nobody, disease, good luck, has said, daughter, son, can, give, friend, wish, new	214	9.9
7	Prescription	for, take, prescribe, take for, thanks, for years, bipolarity, has prescribed, trouble, treatment, depress, shrink, under, weeks, for month	213	9.9
8	Insomnia	Amisulpride, asleep, good, take, sleep, day, problem, Tercian, all, night, sleeping pill, suit, insomnia, hour, succeed to	198	9.1
3	Interactions between patients	good, under, very, nothing, feel, doing okay, neuro, none, support, very good, bad, has done, good to, against, has nothing	190	8.8
9	Treatment effects	neuroleptic, effect, patient, dose, study, risk, other, undesirable, undesirable effect, clinical, dopamine, treatment, affect, medication, differ	190	8.8
11	Dosage modifications	[dosemilligrammes], at [dosemilligrammes], day, [dosemilligrammes], morning, take, take [dosemilligrammes], evening, [dosemilligrammes] day, pill, increase, [dosemilligrammes] at, [dosemilligrammes] [dosemilligrammes], Zyprexa [dosemilligrammes], [dosemilligrammes] morning	176	8.1
10	General themes 2	tell, Risperdal, thanks, know, time, medication, would like, know if, how much, answer, would want, can, progress, libido, much time	158	7.3
