# Supplementary material for: Detection of Cases of Noncompliance to Drug Treatment in Patient Forum Posts: Topic Model Approach
Source: J Med Internet Res. 2018 Mar 14;20(3):e85. doi: 10.2196/jmir.9222 (PMC5874436; doi:10.2196/jmir.9222)
Supplement: Multimedia Appendix 2 [file jmir_v20i3e85_app2.xlsx]

## Sheet: Topics found in each corpus
	Escitalopram	Aripiprazole
	General themes	Interruption
	Prescription	Patient experience
	Anxiety, panic attacks	General themes 1
	Day-to-day condition	Treatment duration
	Patients experiences	Various social interactions
	Weights gains	Prescription
	Interruption	Insomnia
	Condition improvement	Interactions between patients
	Adverse effects	Treatment effects
	Dosage modifications	Dosage modifications
	Activities	General themes 2
	Treatment effects	-
	Duration of treatment	-
